# Supplementary material for: Deciphering the Genetic Basis of Silkworm Cocoon Colors Provides New Insights into Biological Coloration and Phenotypic Diversification
Source: Mol Biol Evol. 2023 Jan 31;40(2):msad017. doi: 10.1093/molbev/msad017 (PMC9937047; doi:10.1093/molbev/msad017)
Supplement: msad017_Supplementary_Data [file msad017_supplementary_data.zip › Supplementary tables.xlsx]

## Sheet: Table S1
Table S1 Information on the samples associated with Figure 1A.
Num	Category	Strain ID (from left to right)	Cocoon color
1	White	872B	white
2		BomP75	white
3		BomP31	white
4		BomP164	white
5		BomP180	white
6	Yellow-red	BomP140	pink
7		BomM127	orange
8		BomM638	gold
9		BomL213	flesh
10		BomP138	light yellow
11	Green	G200	green
12		BomM74	green
13		N100	green
14		BomM75	green
15		BomM156	green
16		BomM126	green

## Sheet: Table S2
Table S2 Information on the samples used for GWAS.
Num	Strain ID	Cocoon color
1	BomM28	green
2	BomM27	green
3	BomM466	green
4	BomM9	green
5	BomM74	green
6	BomM156	green
7	BomM492	green
8	BomL150	green
9	BomP132	green
10	BomP71	green
11	N100	green
12	BomP131	green
13	BomL86	green
14	G200	green
15	BomM131	green
16	BomM138	green
17	BomM164	green
18	BomM80	green
19	BomM362	green
20	BomM154	green
21	BomM78	green
22	BomL144	green
23	BomM175	green
24	BomM82	green
25	BomL141	green
26	BomM159	green
27	BomM166	green
28	BomM226	green
29	BomM174	green
30	BomM167	green
31	BomL129	green
32	BomL130	green
33	BomL211	green
34	BomL132	green
35	BomL133	green
36	BomL128	green
37	BomL126	green
38	BomL131	green
39	BomM147	green
40	BomL127	green
41	BomM141	green
42	BomM363	green
43	BomM491	green
44	BomM493	green
45	BomM495	green
46	BomM385	green
47	BomM152	green
48	BomM229	green
49	BomM228	green
50	BomM230	green
51	BomM79	green
52	BomL194	white
53	BomP65	white
54	BomP19	white
55	BomP162	white
56	BomP45	white
57	BomP160	white
58	BomP38	white
59	BomP32	white
60	BomP164	white
61	BomP174	white
62	BomP28	white
63	BomP23	white
64	BomP61	white
65	BomP42	white
66	BomP79	white
67	BomL170	white
68	BomM109	white
69	BomL172	white
70	BomP36	white
71	BomP75	white
72	BomP67	white
73	BomP78	white
74	BomP182	white
75	BomM125	white
76	BomM61	white
77	BomM83	white
78	BomM160	white
79	BomM108	white
80	BomM104	white
81	BomM65	white
82	BomM73	white
83	BomM106	white
84	BomM85	white
85	BomL106	white
86	BomM107	white
87	BomM165	white
88	BomM140	white
89	BomM122	white
90	BomM113	white
91	BomM54	white
92	BomM112	white
93	BomM121	white
94	BomM119	white
95	BomM111	white
96	BomM52	white
97	BomM144	white
98	BomM124	white
99	BomM84	white
100	BomM120	white
101	BomM118	white
102	872B	white
103	BomL108	white
104	BomM157	white
105	BomL134	white
106	BomP145	white
107	BomL107	white
108	BomP127	white
109	BomP129	white
110	BomP154	white
111	BomP31	white

## Sheet: Table S3
Table S3 Primers for positional cloning of Gn.
Maker	Primer	Sequence (5' to 3')
M1	M1-F	TTCAACCTTCGCAGAACCTTTA
	M1-R	TCATAGTCTGTCCAGCCGTAGC
M2	M2-F	GCTACATTTACAAACGGGAGAA
	M2-R	GTTTTTGCTGCCAATAAGGTG
M3	M3-F	CAAAAAGGAGGGTCAGTTTAGTC
	M3-R	CAATGATGATAAAGCGTTACCTG
M4	M4-F	TCATAGAGCGAAGTTTGTAAGCG
	M4-R	TTTATCTCGGTGGTTATCCTTCC
M5	M5-F	CATTGAAGACTATCGGTTTCTGTTG
	M5-R	TAGACACTTGGAGGCTATTTCGTT
M6	M6-F	TCGTGTAGGGCACAAGGAAT
	M6-R	CTCGCTACTCGCCAACAGA
M7	M7-F	CCGAGCCGTCACAAAGCA
	M7-R	AAGGTCTACGCTGCCCACATT
M8	M8-F	GAGCACATAGTCACCGAACGAA
	M8-R	AGCAACATCCTCCCTTTGTCTTAT
M9	M9-F	CAAAATCACAAATACCAGCGACTC
	M9-R	AAATAAGTAAAGAGGCTACATCACCAA
M10	M10-F	CACTGCTCCATTACCCTTTCA
	M10-R	ACAGACCGTATTTGCGTTTAGAT
M11	M11-F	GTGAGTATCCCTCTTGCCATTT
	M11-R	GTCCCGTTCATACCCTAATCC
M12	M12-F	AATGTTGTTACGAACGCAGAG
	M12-R	CGCAAAGAACCAAAGGGA
M13	M13-F	GCAAACCCTGTATGAAGTACGCT
	M13-R	CCTACCGTCTGTGGGAGATGTG
M14	M14-F	TCGTGTTAGCACCGCTGTTTA
	M14-R	TCGTTCAAGCACCAAAGTCG
M15	M15-F	CAGTTAGTAGGTAGGCAATAGACGC
	M15-R	GGAGATGGAATCAGGCGGTA
M16	M16-F	CAAGCAGTTAGCCCTATGAGAAG
	M16-R	ACCATTGCCCACATTGAGAC
M17	M17-F	TTGTTCGGAGTCAATCTTGTTAC
	M17-R	ACTAAATGGGAGTTATGTTGTTCTT

## Sheet: Table S4
Table S4 Information on genes within the Gn locus.
Num	Gene ID	Original ID	Data source	Description
1	BMgn004621	BMgn004621	KAIKObase	Nose resistant to fluoxetine protein 6-like
2	BMgn004622	BMgn004622	KAIKObase	Cathepsin L-like proteinase isoform X1
3	BmStrGn1A	BMgn017304	KAIKObase	Major facilitator, sugar transporter, facilitated trehalose transporter Tret1-like
	BmStrGn1B	KWMTBOMO16111	SilkBase	Major facilitator, sugar transporter, facilitated trehalose transporter Tret1-like
4	BmStrGn2	BMgn004506	KAIKObase	Major facilitator, sugar transporter, facilitated trehalose transporter Tret1-like
5	BmStrGn3	cuff. 6982	SilkTransDB	Major facilitator, sugar transporter, facilitated trehalose transporter Tret1-like
6	BmStrGn4	cuff.7013	SilkTransDB	Major facilitator, sugar transporter, facilitated trehalose transporter Tret1-like
7	BmStrGn5	KWMTBOMO16118	SilkBase	Major facilitator, sugar transporter, facilitated trehalose transporter Tret1-like
8	BmStrGn6	cuff. 6979	SilkTransDB	Major facilitator, sugar transporter, facilitated trehalose transporter Tret1-like
9	BmStrGn7	BMgn004511	KAIKObase	Major facilitator, sugar transporter, facilitated trehalose transporter Tret1-like
10	BMgn004512	BMgn004512	KAIKObase	Putative uncharacterized protein
11	BMgn004537	BMgn004537	KAIKObase	Uncharacterized protein LOC101747207 isoform X1
12	BMgn004536	BMgn004536	KAIKObase	Uncharacterized protein LOC101747207 isoform X2
13	BMgn004513	BMgn004513	KAIKObase	Tyrosine-protein phosphatase 69D isoform X1
14	BMgn004514	BMgn004514	KAIKObase	Tyrosine-protein phosphatase 69D
15	BMgn004515	BMgn004515	KAIKObase	Heat shock protein hsp23.7 precursor
16	BMgn004516	BMgn004516	KAIKObase	Uncharacterized protein LOC114253611
17	BMgn004531	BMgn004531	KAIKObase	Plasma membrane calcium-transporting ATPase 2 isoform X7

## Sheet: Table S5
Table S5 Primers for qRT-PCR.
Gene ID	Primer	Sequence (5' to 3')
BMgn004621	qRT4621-F	ATGTGCTAACGATGAAACGAGG
	qRT4621-R	GCCAGTCATAGACCAGATTCCC
BMgn004622	qRT4622-F	CATTATCCGTATGTTGGAAAGAAAG
	qRT4622-R	GCTTGATTCAGATGCCACGAC
BmStrGn1A	qRT17304-F	TCCAGTGAGTCGGGTCCTTTAC
	qRT17304-R	CGGATAATGACGAACTCTGCTC
BmStrGn1B	qRT16111-F	CGCTCTTTATATTACTGAACGGAACT
	qRT16111-R	ATGGAAGAGCAAACCGCACT
BmStrGn2	qRT4506-F	CGCTTTTATCTCCACCGCTG
	qRT4506-R	CTCCTGCTATAATGAAGGGTAATGG
BmStrGn3	qRT6982-F	TGCCGTGCTACTCTTGGACTC
	qRT6982-R	TGCTCACTTCGTGCTCTTTCTTAC
BmStrGn4	qRT7013-F	GTCGTATCTATTCTCTCTGATTGGTGT
	qRT7013-R	CCTTGACTTTCTCATAGTTCAGCGT
BmStrGn5	qRT16118-F	CACCTTATTTATTCGCCCTCG
	qRT16118-R	ATCTTCCTCTGTTTTCAAAGTTTCA
BmStrGn6	qRT6979-F	GACGCTACATCACCAAGATAGAGAC
	qRT6979-R	TTCAAGAATCTCCAATAAGCCATC
BmStrGn7	qRT4511-F	CTGGCTCTCTGCCTTTACCCT
	qRT4511-R	AACGGTTCCGCCGACTTC
BMgn004512	qRT4512-F	GGACGGGGACGCACAGG
	qRT4512-R	GGAGGATGGAAGGCGATGAC
BMgn004537	qRT4537-F	CCCAAATCGCCGAGAAGTC
	qRT4537-R	GCACGCTCACATTGGTCACTT
BMgn004536	qRT4536-F	ATCGCTAAGGAAGGCTCGC
	qRT4536-R	CGGGCTTCTTGTAGGAGTTTAGT
BMgn004513	qRT4513-F	CGCCTCCACGGAATACCAG
	qRT4513-R	GCCTCGTTGAGTTCTCGTCCT
BMgn004514	qRT4514-F	GCGGACTTCTGGAGGATGG
	qRT4514-R	TGCTGATGAGGCGGAACTG
BMgn004515	qRT4515-F	GTTCACGACTACTTCCGACCTTG
	qRT4515-R	CTCGTATCCGTGCTCGTCCT
BMgn004516	qRT4516-F	GTGGTGTGGACTTGTCGGATG
	qRT4516-R	TGTATTGTGGGTTGTGCTGTATCTT
BMgn004531	qRT4531-F	CCTGACCTCCCGTTGTTGACT
	qRT4531-R	ACACGATGGTTTGCGACGAT

## Sheet: Table S6
Table S6 Genotypes of cocoon color-related loci in multiple wild and domestic silkworm strains.
Num	Strain ID	Gn					Clustering for genomic regions of Gn	Gb	Lg	Y	I	O (F, Pk, Rc, C)	Category	Figure
		3	4	5	6	7
1	G200	√	√	√	√	√	G_cluster1	√	×	×	?	?	I	4A, 8A
2	BomM131	√	√	√	√	√	G_cluster1	√	×	×	?	?	I	4A, 8A
3	BomP131	√	√	√	√	√	G_cluster1	√	√	×	?	?	I	4A, 8A
4	N100	√	√	√	√	√	G_cluster1	√	×	×	?	?	I	4A, 8A
5	BomM164	√	√	√	√	√	G_cluster1	√	√	×	?	?	I	4A, 8A
6	BomM156	√	√	√	√	√	G_cluster1	√	×	×	?	?	I	4A, 8A
7	BomM82	√	√	√	√	√	G_cluster1	√	√	×	?	?	I	4A, 8A
8	BomM159	√	√	√	√	√	G_cluster1	√	×	×	?	?	I	4A, 8A
9	BomL211	√	√	√	√	√	G_cluster1	√	×	×	?	?	I	4A, 8A
10	BomM80	√	√	√	√	√	G_cluster1	√	√	×	?	?	I	4A, 8A
11	BomM126	√	√	√	√	√	G_cluster1	√	√	√	√	×	I	8A
12	BomM28	√	√	√	√	√	G_cluster2	√	√	×	?	?	I	4A, 8A
13	BomL86	√	√	√	√	√	G_cluster2	√	√	×	?	?	I	4A, 8A
14	BomM466	√	√	√	√	√	G_cluster3	√	×	×	?	?	I	4A, 8A
15	BomM69	√	√	√	√	√	G_cluster1	√	√	√	×	×	II	8A
16	BomM363	√	×	√	√	√	G_cluster4	√	√	×	?	?	II	4A, 8A
17	BomM385	√	×	√	√	√	G_cluster4	√	√	×	?	?	II	4A, 8A
18	BomM495	√	×	√	√	√	G_cluster5	√	√	×	?	?	II	4A, 8A
19	BomM491	√	×	√	√	√	G_cluster5	√	√	×	?	?	II	4A, 8A
20	BomM493	√	×	√	√	√	G_cluster5	√	√	×	?	?	II	4A, 8A
21	BomM152	√	×	√	√	√	G_cluster5	×	√	×	?	?	II	4A, 8A
22	BomM79	√	×	√	√	√	G_cluster6	√	√	×	?	?	II	4A, 8A
23	BomM357	√	×	√	√	√	W_cluster1	×	√	√	×	×	III	8A
24	BomM451	√	×	√	√	√	W_cluster1	×	√	×	?	?	III	4A, 8A
25	BomL170	√	×	√	√	√	W_cluster1	×	√	×	?	?	III	4A, 8A
26	BomM481	√	×	√	√	√	W_cluster1	×	√	×	?	?	III	4A, 8A
27	BomM544	√	×	√	×	√	W_cluster2	√	√	×	?	?	III	4A, 8A
28	BomM543	√	×	√	×	√	W_cluster2	√	√	×	?	?	III	4A, 8A
29	BomM337	√	×	√	×	√	W_cluster2	×	√	×	?	?	III	4A, 8A
30	BomL10	√	×	√	×	√	W_cluster3	√	√	×	?	?	III	4A, 8A
31	BomM572	√	×	√	√	√	W_cluster4	√	√	×	?	?	III	4A, 8A
32	BomM450	√	×	√	√	√	W_cluster4	√	√	×	?	?	III	4A, 8A
33	BomM351	√	×	√	√	√	W_cluster4	√	√	×	?	?	III	4A, 8A
34	BomM574	√	×	√	√	√	W_cluster4	√	√	×	?	?	III	4A, 8A
35	BomM103	√	×	√	√	√	W_cluster4	√	√	√	×	×	III	8A
36	BomM393	√	×	√	√	√	W_cluster4	×	√	×	?	?	III	4A, 8A
37	BomM134	√	×	√	√	√	W_cluster5	√	√	√	×	×	III	8A
38	BomM599	√	√	√	×	√	W_cluster6	√	√	×	?	?	III	4A, 8A
39	BomM529	√	×	√	√	√	W_cluster7	√	√	×	?	?	III	4A, 8A
40	BomM441	√	×	√	√	√	W_cluster8	√	√	×	?	?	III	4A, 8A
41	BomM600	√	×	√	√	√	W_cluster8	√	√	×	?	?	III	4A, 8A
42	BomL39	√	×	√	√	√	W_cluster8	√	×	×	?	?	III	4A, 8A
43	BomM140	√	×	√	√	√	W_cluster9	√	√	×	?	?	III	4A, 8A
44	BomL84	√	×	√	√	√	W_cluster9	√	√	×	?	?	III	4A, 8A
45	BomM626	√	×	×	√	√	W_cluster10	√	√	×	?	?	III	4A, 8A
46	BomM25	√	×	×	√	√	W_cluster10	√	√	×	?	?	III	4A, 8A
47	BomM400	√	×	×	√	√	W_cluster10	√	√	×	?	?	III	4A, 8A
48	BomM206	√	×	×	√	√	W_cluster10	√	√	×	?	?	III	4A, 8A
49	BomL91	√	×	×	√	√	W_cluster11	√	√	×	?	?	III	4A, 8A
50	BomM635	√	×	×	√	√	W_cluster11	×	√	×	?	?	III	4A, 8A
51	BomP98	√	×	×	√	√	W_cluster11	×	√	×	?	?	III	4A, 8A
52	BomL193	√	×	×	√	√	W_cluster11	√	√	×	?	?	III	4A, 8A
53	BomM605	√	×	×	√	√	W_cluster11	√	√	×	?	?	III	4A, 8A
54	BomP180	√	×	×	√	√	W_cluster11	√	√	×	?	?	III	4A, 8A
55	BomL166	√	×	×	√	√	W_cluster11	√	√	×	?	?	III	4A, 8A
56	BomP119	√	×	×	√	√	W_cluster11	√	√	×	?	?	III	4A, 8A
57	BomM452	√	×	×	√	√	W_cluster12	√	√	×	?	?	III	4A, 8A
58	BomM144	√	×	×	√	√	W_cluster12	√	√	×	?	?	III	4A, 8A
59	BomM447	√	×	×	√	√	W_cluster12	×	√	×	?	?	III	4A, 8A
60	BomM469	√	×	×	√	√	W_cluster12	×	√	×	?	?	III	4A, 8A
61	BomM633	√	×	×	√	√	W_cluster12	√	√	×	?	?	III	4A, 8A
62	BomM621	√	×	×	√	√	W_cluster12	√	√	×	?	?	III	4A, 8A
63	BomL102	√	×	×	√	√	W_cluster12	×	√	×	?	?	III	4A, 8A
64	BomL160	√	×	×	√	√	W_cluster12	√	√	×	?	?	III	4A, 8A
65	BomM597	×	×	×	√	√	W_cluster13	√	√	×	?	?	III	4A, 8A
66	BomP106	×	×	×	√	√	W_cluster13	×	√	×	?	?	III	4A, 8A
67	BomM236	×	×	×	√	√	W_cluster13	√	√	×	?	?	III	4A, 8A
68	BomP101	×	×	√	√	√	W_cluster14	√	√	×	?	?	III	4A, 8A
69	BomP18	√	×	√	√	√	W_cluster15	√	√	×	?	?	III	4A, 8A
70	BomL214	√	×	√	√	√	W_cluster15	×	√	×	?	?	III	4A, 8A
71	BomL172	√	×	√	√	√	W_cluster15	√	√	×	?	?	III	4A, 8A
72	BomM620	√	×	√	√	√	W_cluster15	√	√	×	?	?	III	4A, 8A
73	BomP67	√	×	√	√	√	W_cluster15	√	√	×	?	?	III	4A, 8A
74	BomL171	√	×	√	√	√	W_cluster15	√	√	×	?	?	III	4A, 8A
75	BomP204	√	×	√	√	√	W_cluster15	√	√	×	?	?	III	4A, 8A
76	BomM512	√	×	√	√	√	W_cluster15	√	√	×	?	?	III	4A, 8A
77	BomM514	√	×	√	√	√	W_cluster15	√	√	×	?	?	III	4A, 8A
78	BomP97	√	×	√	√	√	W_cluster15	√	√	×	?	?	III	4A, 8A
79	BomM333	√	×	√	√	√	W_cluster15	×	√	×	?	?	III	4A, 8A
80	BomM101	√	×	√	√	√	W_cluster15	√	√	√	×	×	III	8A
81	BomM109	√	×	√	√	√	W_cluster16	√	√	×	?	?	III	4A, 8A
82	BomM102	√	×	√	√	√	W_cluster16	√	×	√	×	×	III	8A
83	BomM433	√	×	×	√	×	W_cluster17	√	√	×	?	?	III	4A, 8A
84	BomL72	√	×	×	√	√	W_cluster18	√	√	×	?	?	III	4A, 8A
85	BomL85	√	×	×	√	√	W_cluster18	√	√	×	?	?	III	4A, 8A
86	BomL71	√	×	×	√	√	W_cluster18	√	√	×	?	?	III	4A, 8A
87	BomM182	√	×	×	√	√	W_cluster18	√	×	×	?	?	III	4A, 8A
88	BomM199	√	×	×	√	√	W_cluster18	√	√	×	?	?	III	4A, 8A
89	BomL69	√	×	×	√	√	W_cluster19	√	√	×	?	?	III	4A, 8A
90	BomL67	×	×	√	√	√	W_cluster20	√	×	×	?	?	III	4A, 8A
91	BomW11	√	√	√	√	√	Y_cluster1	×	√	√	×	√	IV	8A
92	BomW12	√	√	√	×	√	Y_cluster2	√	√	√	×	√	IV	8A
93	BomW14	√	√	√	√	√	Y_cluster3	√	√	√	×	√	IV	8A
94	BomW13	√	√	√	√	√	Y_cluster3	√	√	√	×	√	IV	8A
95	BomW15	√	√	√	√	√	Y_cluster4	√	√	√	×	√	IV	8A
96	BomW17	×	√	√	√	√	Y_cluster5	√	√	√	×	√	IV	8A
97	BomW18	√	√	√	√	√	Y_cluster6	√	√	√	×	√	IV	8A
98	BomW2	×	√	√	√	√	Y_cluster7	×	√	√	×	√	IV	8A
99	BomW20	√	√	√	√	√	Y_cluster8	√	√	√	×	√	IV	8A
100	BomW23	√	√	√	√	√	Y_cluster9	√	√	√	×	√	IV	8A
101	BomW24	√	√	√	×	√	Y_cluster10	√	√	√	×	√	IV	8A
102	BomW25	√	√	×	√	√	Y_cluster11	√	√	√	×	√	IV	8A
103	BomW26	×	×	√	√	√	Y_cluster12	×	√	√	×	√	IV	8A
104	BomW27	√	√	√	√	√	Y_cluster13	√	√	√	×	√	IV	8A
105	BomW31	√	√	×	×	√	Y_cluster14	×	√	√	×	√	IV	8A
106	BomW33	√	√	√	√	√	Y_cluster15	√	√	√	×	√	IV	8A
107	BomW34	×	√	√	√	√	Y_cluster16	√	√	√	×	√	IV	8A
108	BomW35	√	√	√	√	√	Y_cluster17	×	√	√	×	√	IV	8A
109	BomW38	√	√	×	×	√	Y_cluster18	√	√	√	×	√	IV	8A
110	BomW39	√	√	×	√	√	Y_cluster19	√	√	√	×	√	IV	8A
111	BomW4	√	√	√	√	√	Y_cluster20	√	√	√	×	√	IV	8A
112	BomW40	√	×	√	√	√	Y_cluster21	√	√	√	×	√	IV	8A
113	BomW41	√	√	√	√	√	Y_cluster22	√	√	√	×	√	IV	8A
114	BomW43	√	√	×	×	√	Y_cluster23	√	√	√	×	√	IV	8A
115	BomW45	√	√	√	√	√	Y_cluster24	√	√	√	×	√	IV	8A
116	BomW46	√	√	×	×	√	Y_cluster25	√	√	√	×	√	IV	8A
117	BomW48	√	√	√	√	√	Y_cluster26	√	√	√	×	√	IV	8A
118	BomW49	√	×	√	√	√	Y_cluster27	√	√	√	×	√	IV	8A
119	BomW5	√	√	√	√	√	Y_cluster28	×	√	√	×	√	IV	8A
120	BomW51	√	√	√	√	√	Y_cluster29	√	√	√	×	√	IV	8A
121	BomW9	√	√	√	√	√	Y_cluster30	√	√	√	×	√	IV	8A
122	Y18	√	√	√	√	√	Y_cluster31	√	√	√	×	√	IV	8A
123	BomM430	√	×	√	√	√	YR_Cluster1	√	√	√	×	C	V	8A
124	BomM497	√	×	×	√	√	YR_Cluster2	√	√	√	×	C	V	8A
125	BomM46	√	×	√	√	√	YR_Cluster3	√	√	√	×	C	V	8A
126	BomL41	√	×	√	√	√	YR_Cluster4	√	√	√	×	C	V	8A
127	BomL40	√	×	√	√	√	YR_Cluster4	√	√	√	×	C	V	8A
128	BomM389	√	×	√	√	√	YR_Cluster5	√	√	√	×	C	V	8A
129	BomM145	√	×	√	√	√	YR_Cluster6	√	√	√	×	C	V	8A
130	BomL38	√	×	√	√	√	YR_Cluster7	√	√	√	×	F	V	8A
131	BomL24	√	×	√	√	√	YR_Cluster7	√	√	√	×	C	V	8A
132	BomL30	√	×	√	√	√	YR_Cluster7	√	√	√	×	C	V	8A
133	BomM194	√	×	√	√	√	YR_Cluster7	√	√	√	×	C	V	8A
134	BomL87	√	×	√	√	√	YR_Cluster7	√	√	√	×	Rc	V	8A
135	BomM352	√	×	√	√	√	YR_Cluster7	×	√	√	×	C	V	8A
136	BomM359	√	×	√	√	√	YR_Cluster7	×	√	√	×	C	V	8A
137	BomM116	√	×	√	√	√	YR_Cluster7	√	√	√	×	Rc	V	8A
138	BomM358	√	×	√	√	√	YR_Cluster7	×	√	√	×	F	V	8A
139	BomM4	√	×	√	√	√	YR_Cluster7	√	√	√	×	Pk	V	8A
140	BomM623	√	×	√	√	√	YR_Cluster7	√	√	√	×	C	V	8A
141	BomM370	√	×	×	√	√	YR_Cluster8	×	√	√	×	C	V	8A
142	BomM335	√	√	√	√	√	YR_Cluster9	√	√	√	×	C	V	8A
143	BomM345	√	×	×	√	√	YR_Cluster10	√	√	√	×	C	V	8A
144	BomM88	√	×	×	√	√	YR_Cluster11	√	√	√	×	F	V	8A
145	BomM64	√	×	×	√	√	YR_Cluster11	√	√	√	×	C	V	8A
146	BomM71	√	×	×	√	√	YR_Cluster11	√	√	√	×	C	V	8A
147	BomM394	√	×	×	√	√	YR_Cluster11	√	√	√	×	C	V	8A
148	BomL165	√	√	√	√	√	YR_Cluster12	×	√	√	×	C	V	8A
149	BomL35	√	×	√	√	√	YR_Cluster13	√	√	√	×	C	V	8A
150	BomM98	√	×	×	√	√	YR_Cluster14	√	√	√	×	C	V	8A
151	BomM93	√	×	×	√	√	YR_Cluster14	√	×	√	×	C	V	8A
152	BomM91	√	×	×	√	√	YR_Cluster15	√	√	√	×	C	V	8A
153	BomM72	√	×	×	√	√	YR_Cluster16	√	√	√	×	C	V	8A
154	BomM68	√	×	×	√	√	YR_Cluster16	√	√	√	×	C	V	8A
155	BomL209	√	×	×	√	√	YR_Cluster17	√	√	√	×	C	V	8A
156	BomM127	√	×	×	√	√	YR_Cluster18	√	×	√	×	C	V	8A
157	BomP200	×	×	√	√	√	YR_Cluster19	√	√	√	×	C	V	8A
158	BomL213	×	×	√	√	√	YR_Cluster20	√	√	√	×	C	V	8A
159	BomP201	×	×	√	√	√	YR_Cluster20	√	√	√	×	C	V	8A
160	BomM336	×	×	√	√	√	YR_Cluster20	√	√	√	×	C	V	8A
161	BomM566	×	×	√	√	√	YR_Cluster20	√	√	√	×	C	V	8A
162	BomP202	×	×	√	√	√	YR_Cluster20	×	√	√	×	C	V	8A
163	BomM578	√	×	×	√	√	YR_Cluster21	√	√	√	×	C	V	8A
164	BomL14	√	×	×	√	√	YR_Cluster22	√	×	√	×	C	V	8A
165	BomM525	√	√	√	√	√	YR_Cluster23	×	√	√	×	C	V	8A
166	BomL13	√	×	√	√	√	YR_Cluster24	√	×	√	×	Rc	V	8A
167	BomM63	√	×	√	√	√	YR_Cluster25	√	√	√	×	C	V	8A
168	BomM62	√	×	√	√	√	YR_Cluster25	×	√	√	×	C	V	8A
169	BomL25	√	×	√	√	√	YR_Cluster25	√	√	√	×	Pk	V	8A
170	BomM53	√	×	√	√	√	YR_Cluster25	×	√	√	×	C	V	8A
171	BomL32	√	×	√	√	√	YR_Cluster26	√	√	√	×	Pk	V	8A
172	BomL31	√	×	√	√	√	YR_Cluster26	√	√	√	×	Pk	V	8A
173	BomM89	√	×	√	√	√	YR_Cluster26	√	√	√	×	Pk	V	8A
174	BomL34	√	×	√	√	√	YR_Cluster26	√	√	√	×	Pk	V	8A
175	BomM398	√	×	√	√	√	YR_Cluster26	×	√	√	×	C	V	8A
176	BomL8	√	×	√	√	√	YR_Cluster26	√	√	√	×	C	V	8A
177	BomL15	√	×	√	√	√	YR_Cluster26	√	√	√	×	C	V	8A
178	BomL125	√	√	√	√	√	YR_Cluster27	×	√	√	×	C	V	8A
179	BomL122	√	√	√	√	√	YR_Cluster28	√	√	√	×	C	V	8A
180	BomL37	√	×	√	√	√	YR_Cluster29	√	√	√	×	Rc	V	8A
181	BomL124	√	√	√	√	√	YR_Cluster30	×	√	√	×	C	V	8A
182	BomM611	√	×	×	√	√	YR_Cluster31	√	√	√	×	Rc	V	8A
√, intact; ×, defective; ?, uncertainty. The prefix "BmStrGn" is omitted from the IDs of Gn_Strs. I, Bombyx mori, dark green cocoon; II, Bombyx mori, pale green cocoon; III, Bombyx mori, white cocoon; IV, Bombyx mandarina, brown-yellow cocoon; V, Bombyx mori, yellow-red cocoon.

## Sheet: Table S7
Table S7 sgRNA target sequences and corresponding PCR detection primers for CRISPR/Cas9-mediated gene knockouts.
Knockout line	Target gene or genome fragment	Target sequence	Primers for sgRNA target site detection
		20mer+PAM (total 23mer)
Line1	BmStrGn3	g3	3_KO-f
		AAATCCCCAAACAACATGACCGG	AATGTACCTCATTCTGCTGCTAAGT
			3_KO-r
			TCATTGGGACCTCTTAGCCAG
Line2	BmStrGn4	g4	4_KO-f
		GACTCTGAATCCCTGTCCAAGGG	CTGTTCTGACATGTTCTTACCTCGA
			4_KO-r
			ATTATTTGCATATCACTTTGGGACTG
Line3	BmStrGn5 to BmStrGn6	g5-1	1f
		CCTGTCCAGGGGTATCTCTCCGG	CCCAGGGCTCATTGCTGCGGAAC
		g5-2	1r
		GGTCTTGGCACAACAATGGGAGG	CCTTTAGTTGCCAAGAAACTTGG
		g6-1	2f
		ACGGTTGGATTGGGCAGCTTAGG	CATGAAATACATCGGGCGAAGA
		g6-2	2r
		GCCACTCGCAAATCAATCCAAGG	AACCAACGAAACACCTTCCTGC
			3f
			CCTGTAGAAATCTTATGTGCATG
			3r
			AGCGTGCTCATCAAACCGTGT
Line4	BmStrGn7	g7	7_KO-f
		GATGCGAAGATCATCCGTACCGG	CTGTCGGATCCTATTACTCGTGG
			7_KO-r
			CGTTAACTGTGAATGGCGCTAAG
Line5	BmStrGn4 to BmStrGn7	g4	4f
		GACTCTGAATCCCTGTCCAAGGG	CCTCGACTTAGTCGCTGCCTATG
		g7	4r
		GATGCGAAGATCATCCGTACCGG	AGACGTTGATCCCAGCCCATTGG
			1f
			CCCAGGGCTCATTGCTGCGGAAC
			1r
			CCTTTAGTTGCCAAGAAACTTGG
			2f
			CATGAAATACATCGGGCGAAGA
			2r
			AACCAACGAAACACCTTCCTGC
			3f
			CCTGTAGAAATCTTATGTGCATG
			3r
			AGCGTGCTCATCAAACCGTGT

## Sheet: Table S8
Table S8 Queried genes in Bombyx mori in syntenic analysis.
Code Name	Gene ID	position
-11	BMgn004618	Bomo_Chr27: 9043799-9056158 (+)
-10	BMgn004624	Bomo_Chr27: 9146472-9163928 (-)
-9	BMgn004619	Bomo_Chr27: 9169045-9170731 (+)
-8	BMgn004623	Bomo_Chr27: 9173735-9177701 (-)
-7	BMgn012415	Bomo_Chr27: 9181462-9181863 (+)
-6	BMgn004620	Bomo_Chr27: 9208745-9229488 (+)
-5	BMgn006155	Bomo_Chr27: 9265504-9267551 (-)
-4	BMgn013984	Bomo_Chr27: 9270854-9276061 (-)
-3	BMgn013983	Bomo_Chr27: 9240639-9240737 (+)
-2	BMgn004621	Bomo_Chr27: 9386006-9398759 (+)
-1	BMgn004622	Bomo_Chr27: 9399612-9408314 (-)
1	BmStrGn1	Bomo_Chr27: 9434082-9444986 (+)
2	BmStrGn2	Bomo_Chr27: 9456202-9470902 (+)
3	BmStrGn3	Bomo_Chr27: 9489170-9491949 (+)
4	BmStrGn4	Bomo_Chr27: 9502845-9508685 (+)
5	BmStrGn5	Bomo_Chr27: 9568249-9577887 (+)
6	BmStrGn6	Bomo_Chr27: 9581708-9584929 (+)
7	BmStrGn7	Bomo_Chr27: 9615001-9629543 (+)
+1	BMgn004512	Bomo_Chr27: 9644032-9644708 (+)
+2	BMgn004537	Bomo_Chr27: 9645684-9655513 (-)
+3	BMgn004536	Bomo_Chr27: 9657189-9668803 (-)
+4	BMgn004513	Bomo_Chr27: 9679056-9706265 (+)
+5	BMgn004514	Bomo_Chr27: 9700196-9723784 (+)
+6	BMgn004515	Bomo_Chr27: 9741479-9742114 (+)
+7	BMgn004516	Bomo_Chr27: 9750710-9753688 (+)
+8	BMgn004531	Bomo_Chr27: 9783335-9858106 (-)

## Sheet: Table S9
Table S9 Genes homologous to the query genes in Bombyx mori in syntenic analysis.
Species	Gene ID	Position	Homologous genes in the domestic silkworm
Antheraea yamamai	Ayam003743.1	AY_27: 568503-592286 (+)	-11: BMgn004618
Antheraea yamamai	Ayam003734.1	AY_27: 749324-788320 (-)	-10: BMgn004624
Antheraea yamamai	Ayam003763.1	AY_27: 816622-825993 (+)	-9: BMgn004619
Antheraea yamamai	Ayam003741.1	AY_27: 820557-834796 (-)	-8: BMgn004623
Antheraea yamamai	Ayam003276.1	AY_277: 418494-426120 (-)	+7: BMgn004516
Antheraea yamamai	Ayam003273.1	AY_277: 437965-439961 (-)	+6: BMgn004515
Antheraea yamamai	Ayam003270.1	AY_277: 456328-523349 (-)	+5: BMgn004514
Antheraea yamamai	Ayam003274.1	AY_277: 526077-569330 (+)	+2: BMgn004537
Antheraea yamamai	Ayam003262.1	AY_277: 593664-619031 (-)	-3: BMgn013983
Antheraea yamamai	Ayam008824.1	AY_422: 16072-37660 (+)	7: BmStrGn7
Antheraea yamamai	Ayam008834.1	AY_422: 45681-89240 (-)	-6: BMgn004620
Bombyx mandarina	Bman006984.1	NW_021011485.1: 1904343-1917760 (+)	-11: BMgn004618
Bombyx mandarina	Bman006993.1	NW_021011485.1: 2019327-2036659 (-)	-10: BMgn004624
Bombyx mandarina	Bman007007.1	NW_021011485.1: 2042310-2047764 (+)	-9: BMgn004619
Bombyx mandarina	Bman007096.1	NW_021011485.1: 2049960-2063816 (-)	-8: BMgn004623
Bombyx mandarina	Bman007094.1	NW_021011485.1: 2073056-2097686 (+)	-6: BMgn004620
Bombyx mandarina	Bman007054.1	NW_021011485.1: 2127599-2198997 (-)	-3: BMgn013983
Bombyx mandarina	Bman006974.1	NW_021011485.1: 2230973-2244746 (+)	-2: BMgn004621
Bombyx mandarina	Bman006998.1	NW_021011485.1: 2247002-2259333 (-)	-1: BMgn004622
Bombyx mandarina	Bman006979.1	NW_021011485.1: 2271258-2280480 (+)	1: BmStrGn1
Bombyx mandarina	Bman006963.1	NW_021011485.1: 2302489-2322686 (+)	2: BmStrGn2
Bombyx mandarina	Bman007052.1	NW_021011485.1: 2334556-2338659 (+)	3: BmStrGn3
Bombyx mandarina	Bman006965.1	NW_021011485.1: 2364702-2366444 (-)	4: BmStrGn4
Bombyx mandarina	Bman006947.1	NW_021011485.1: 2398397-2403324 (+)	5: BmStrGn5
Bombyx mandarina	Bman007092.1	NW_021011485.1: 2410139-2414168 (+)	6: BmStrGn6
Bombyx mandarina	Bman007049.1	NW_021011485.1: 2428138-2444752 (+)	7: BmStrGn7
Bombyx mandarina	Bman006983.1	NW_021011485.1: 2452508-2490080 (-)	+3: BMgn004536
Bombyx mandarina	Bman006990.1	NW_021011485.1: 2491878-2538030 (+)	+4: BMgn004513
Bombyx mandarina	Bman006988.1	NW_021011485.1: 2548095-2561159 (+)	+7: BMgn004516
Bombyx mandarina	Bman007079.1	NW_021011485.1: 2553421-2554606 (-)	+6: BMgn004515
Bombyx mandarina	Bman007006.1	NW_021011485.1: 2584967-2693105 (-)	+8: BMgn004531
Danaus plexippus	Dple003543.1	CM030923.1: 2733687-2734232 (+)	+6: BMgn004515
Danaus plexippus	Dple003748.1	CM030923.1: 3066594-3114881 (+)	+4: BMgn004513
Danaus plexippus	Dple003723.1	CM030923.1: 3193194-3234893 (+)	-3: BMgn013983
Danaus plexippus	Dple003764.1	CM030923.1: 3246893-3263775 (-)	+2: BMgn004537
Danaus plexippus	Dple003749.1	CM030923.1: 3264121-3268089 (-)	+3: BMgn004536
Danaus plexippus	Dple003850.1	CM030923.1: 3273563-3293423 (+)	+5: BMgn004514
Danaus plexippus	Dple003839.1	CM030923.1: 3349776-3351165 (+)	+7: BMgn004516
Danaus plexippus	Dple003589.1	CM030923.1: 3379597-3404938 (-)	+8: BMgn004531
Danaus plexippus	Dple003701.1	CM030923.1: 3881248-3886709 (+)	4: BmStrGn4
Danaus plexippus	Dple003668.1	CM030923.1: 4280768-4283271 (-)	1: BmStrGn1
Danaus plexippus	Dple003601.1	CM030923.1: 4302175-4306561 (+)	2: BmStrGn2
Danaus plexippus	Dple003773.1	CM030923.1: 4312841-4324951 (-)	-6: BMgn004620
Danaus plexippus	Dple003705.1	CM030923.1: 4342403-4353677 (+)	-8: BMgn004623
Danaus plexippus	Dple003747.1	CM030923.1: 4355844-4373258 (+)	-10: BMgn004624
Danaus plexippus	Dple003688.1	CM030923.1: 4418339-4424916 (-)	-11: BMgn004618
Danaus plexippus	Dple003648.1	CM030923.1: 4522766-4537600 (+)	7: BmStrGn7
Danaus plexippus	Dple003758.1	CM030923.1: 5039588-5043528 (+)	-1: BMgn004622
Galleria mellonella	Gmel018092.1	NHTH01000052.1: 661444-749194 (-)	-3: BMgn013983
Galleria mellonella	Gmel018049.1	NHTH01000052.1: 790363-831305 (-)	+2: BMgn004537
Galleria mellonella	Gmel018114.1	NHTH01000052.1: 837811-869303 (+)	+5: BMgn004514
Galleria mellonella	Gmel018047.1	NHTH01000052.1: 882861-884343 (+)	+6: BMgn004515
Galleria mellonella	Gmel018037.1	NHTH01000052.1: 890922-898269 (+)	+7: BMgn004516
Galleria mellonella	Gmel018068.1	NHTH01000052.1: 1011690-1014511 (-)	+8: BMgn004531
Galleria mellonella	Gmel018061.1	NHTH01000052.1: 2079034-2085996 (-)	-1: BMgn004622
Galleria mellonella	Gmel003493.1	NHTH01000089.1: 670200-696798 (+)	-11: BMgn004618
Galleria mellonella	Gmel003427.1	NHTH01000089.1: 792190-813809 (-)	-10: BMgn004624
Galleria mellonella	Gmel003377.1	NHTH01000089.1: 820835-823095 (+)	-9: BMgn004619
Galleria mellonella	Gmel003438.1	NHTH01000089.1: 827765-848346 (-)	-8: BMgn004623
Galleria mellonella	Gmel003430.1	NHTH01000089.1: 858758-884243 (+)	-6: BMgn004620
Galleria mellonella	Gmel003495.1	NHTH01000089.1: 935231-949540 (-)	2: BmStrGn2
Galleria mellonella	Gmel003378.1	NHTH01000089.1: 962978-967489 (+)	1: BmStrGn1
Manduca sexta	Msex005185.1	NC_051117.1: 186030-215394 (-)	+5: BMgn004514
Manduca sexta	Msex005102.1	NC_051117.1: 1149272-1275597 (+)	+8: BMgn004531
Manduca sexta	Msex005091.1	NC_051117.1: 1329842-1335847 (-)	+7: BMgn004516
Manduca sexta	Msex005104.1	NC_051117.1: 1355761-1356534 (+)	+6: BMgn004515
Manduca sexta	Msex005050.1	NC_051117.1: 1390137-1398575 (+)	-1: BMgn004622
Manduca sexta	Msex005000.1	NC_051117.1: 1765001-1780219 (+)	-11: BMgn004618
Manduca sexta	Msex005021.1	NC_051117.1: 1880078-1898758 (-)	-10: BMgn004624
Manduca sexta	Msex005009.1	NC_051117.1: 1904098-1907056 (+)	-9: BMgn004619
Manduca sexta	Msex005169.1	NC_051117.1: 1907128-1934052 (-)	-8: BMgn004623
Manduca sexta	Msex005019.1	NC_051117.1: 1945380-1968365 (+)	-6: BMgn004620
Manduca sexta	Msex005086.1	NC_051117.1: 1981614-1992700 (-)	7: BmStrGn7
Manduca sexta	Msex005116.1	NC_051117.1: 2012424-2028634 (-)	2: BmStrGn2
Manduca sexta	Msex005174.1	NC_051117.1: 2034022-2043176 (-)	1: BmStrGn1
Manduca sexta	Msex005126.1	NC_051117.1: 3455644-3464180 (-)	-3: BMgn013983
Papilio polytes	Ppol002062.1	NW_013525035.1: 2725166-2750891 (-)	+2: BMgn004537
Papilio polytes	Ppol002142.1	NW_013525035.1: 2751360-2783197 (+)	+5: BMgn004514
Papilio polytes	Ppol002064.1	NW_013525035.1: 2810204-2816317 (-)	-4: BMgn013984
Papilio polytes	Ppol002073.1	NW_013525035.1: 2945658-3021671 (-)	+4: BMgn004513
Papilio polytes	Ppol002114.1	NW_013525035.1: 3413796-3414850 (+)	+6: BMgn004515
Papilio polytes	Ppol002079.1	NW_013525035.1: 3800934-3804140 (-)	+7: BMgn004516
Papilio polytes	Ppol002152.1	NW_013525035.1: 3819189-3921959 (-)	+8: BMgn004531
Papilio polytes	Ppol002020.1	NW_013525035.1: 4432269-4436597 (-)	-1: BMgn004622
Papilio polytes	Ppol002118.1	NW_013525035.1: 5054542-5056287 (+)	5: BmStrGn5
Papilio polytes	Ppol002054.1	NW_013525035.1: 5263093-5272012 (+)	-11: BMgn004618
Papilio polytes	Ppol002123.1	NW_013525035.1: 5325696-5337876 (-)	-10: BMgn004624
Papilio polytes	Ppol002041.1	NW_013525035.1: 5341388-5354293 (-)	-8: BMgn004623
Papilio polytes	Ppol002072.1	NW_013525035.1: 5357732-5371032 (+)	-6: BMgn004620
Papilio polytes	Ppol002019.1	NW_013525035.1: 5372365-5379636 (+)	2: BmStrGn2
Papilio polytes	Ppol002087.1	NW_013525035.1: 5382470-5385582 (+)	1: BmStrGn1
Pieris rapae	Prap011859.1	LR990600.1: 319668-334932 (+)	+8: BMgn004531
Pieris rapae	Prap011719.1	LR990600.1: 364245-366674 (-)	+7: BMgn004516
Pieris rapae	Prap011536.1	LR990600.1: 371039-372182 (+)	+6: BMgn004515
Pieris rapae	Prap011667.1	LR990600.1: 373489-400424 (-)	+5: BMgn004514
Pieris rapae	Prap011465.1	LR990600.1: 400684-423115 (+)	+2: BMgn004537
Pieris rapae	Prap011565.1	LR990600.1: 426275-471737 (-)	-4: BMgn013984
Pieris rapae	Prap011874.1	LR990600.1: 578868-686319 (-)	+4: BMgn004513
Pieris rapae	Prap011607.1	LR990600.1: 793710-804086 (-)	1: BmStrGn1
Pieris rapae	Prap011756.1	LR990600.1: 813932-821134 (+)	2: BmStrGn2
Pieris rapae	Prap011816.1	LR990600.1: 822919-837883 (-)	-6: BMgn004620
Pieris rapae	Prap011698.1	LR990600.1: 838418-853045 (+)	-8: BMgn004623
Pieris rapae	Prap011707.1	LR990600.1: 1321581-1331985 (+)	-11: BMgn004618
Pieris rapae	Prap011898.1	LR990600.1: 1392400-1417670 (-)	-10: BMgn004624
Plutella xylostella	Pxyl003165.1	CAJHNJ020000410.1: 482770-487092 (+)	-1: BMgn004622
Plutella xylostella	Pxyl003220.1	CAJHNJ020000410.1: 1080050-1088117 (-)	-11: BMgn004618
Plutella xylostella	Pxyl003225.1	CAJHNJ020000410.1: 1163484-1176610 (-)	-10: BMgn004624
Plutella xylostella	Pxyl003237.1	CAJHNJ020000410.1: 1270347-1274544 (-)	-8: BMgn004623
Plutella xylostella	Pxyl003239.1	CAJHNJ020000410.1: 1293777-1303859 (+)	-6: BMgn004620
Plutella xylostella	Pxyl003241.1	CAJHNJ020000410.1: 1325149-1326941 (+)	1: BmStrGn1
Plutella xylostella	Pxyl003252.1	CAJHNJ020000410.1: 1414024-1415259 (-)	-9: BMgn004619
Plutella xylostella	Pxyl003265.1	CAJHNJ020000410.1: 1657685-1663190 (-)	2: BmStrGn2
Plutella xylostella	Pxyl003306.1	CAJHNJ020000410.1: 2573703-2575552 (+)	+8: BMgn004531
Plutella xylostella	Pxyl003315.1	CAJHNJ020000410.1: 2666720-2668528 (+)	4: BmStrGn4
Plutella xylostella	Pxyl003317.1	CAJHNJ020000410.1: 2673914-2675686 (+)	7: BmStrGn7
Plutella xylostella	Pxyl003318.1	CAJHNJ020000410.1: 2677413-2679795 (-)	+7: BMgn004516
Plutella xylostella	Pxyl003320.1	CAJHNJ020000410.1: 2684379-2684921 (+)	+6: BMgn004515
Plutella xylostella	Pxyl003325.1	CAJHNJ020000410.1: 2719584-2739229 (-)	+2: BMgn004537
Plutella xylostella	Pxyl003327.1	CAJHNJ020000410.1: 2751414-2759427 (+)	+4: BMgn004513
Plutella xylostella	Pxyl003329.1	CAJHNJ020000410.1: 2761808-2776384 (+)	+5: BMgn004514
Plutella xylostella	Pxyl003333.1	CAJHNJ020000410.1: 2870303-2889557 (+)	-3: BMgn013983
Trichoplusia ni	Tni005583.1	NC_039484.1: 3138029-3149378 (-)	2: BmStrGn2
Trichoplusia ni	Tni005584.1	NC_039484.1: 3152964-3159367 (+)	1: BmStrGn1
Trichoplusia ni	Tni005605.1	NC_039484.1: 3595521-3610763 (+)	-11: BMgn004618
Trichoplusia ni	Tni005607.1	NC_039484.1: 3700634-3714241 (-)	-10: BMgn004624
Trichoplusia ni	Tni007353.1	NC_039487.1: 469885-543803 (+)	-4: BMgn013984
Trichoplusia ni	Tni007354.1	NC_039487.1: 548650-586260 (-)	+2: BMgn004537
Trichoplusia ni	Tni007355.1	NC_039487.1: 587072-615325 (+)	+5: BMgn004514
Trichoplusia ni	Tni007358.1	NC_039487.1: 628449-632759 (+)	+7: BMgn004516
Trichoplusia ni	Tni007362.1	NC_039487.1: 671262-769918 (-)	+8: BMgn004531
Trichoplusia ni	Tni007370.1	NC_039487.1: 1571936-1579747 (-)	-1: BMgn004622
Trichoplusia ni	Tni007371.1	NC_039487.1: 1582519-1604764 (-)	-6: BMgn004620
Trichoplusia ni	Tni007372.1	NC_039487.1: 1620394-1633192 (+)	-8: BMgn004623
Trichoplusia ni	Tni007373.1	NC_039487.1: 1633983-1635948 (-)	-9: BMgn004619
Trichoplusia ni	Tni007381.1	NC_039487.1: 1995763-2032477 (-)	+4: BMgn004513
Trichoplusia ni	Tni007503.1	NC_039487.1: 5216851-5217688 (+)	+6: BMgn004515
Drosophila melanogaster	Dmen013531.1	NT_033777.3: 29377646-29486704 (+)	+2: BMgn004537
Drosophila melanogaster	Dmen012511.1	NT_033777.3: 21242618-21245418 (+)	-2: BMgn004621
Drosophila melanogaster	Dmen012330.1	NT_033777.3: 19659748-19663672 (+)	-10: BMgn004624
Drosophila melanogaster	Dmen011758.1	NT_033777.3: 14796305-14798474 (+)	-8: BMgn004623
Drosophila melanogaster	Dmen011026.1	NT_033777.3: 9053291-9063245 (+)	-6: BMgn004620
Drosophila melanogaster	Dmen011011.1	NT_033777.3: 8995229-9001886 (-)	2: BmStrGn2

## Sheet: Table S10
Table S10 Cocoon color-related loci.
Locus		Description	References
Gb (7-7.0)		The responsible gene is BmUGT1026, encoding a glycosyltransferase that catalyzes the regioselective glycosylation of the quercetin 5-O position in the midgut and blood. Its presence alone cannot lead to the formation of green cocoon.	(Daimon, et al. 2010)
Lg (6-?)		The responsible gene is BmP5CR1, encoding a pyrroline-5-carboxylate reductase. Defects in BmP5CR1 would lead to the accumulation of 1-pyrroline-5-carboxylic acid, thereby promoting the production of prolinyl-flavonols in silk glands. Its presence alone cannot lead to the formation of green cocoons.	(Hirayama, et al. 2018)
Y (2-28.6)		The responsible gene is CBP, which encodes a carotenoid-binding protein that is involved in the intracellular transport of carotenoids and is the basis for the formation of all yellow-red cocoons.	(Sakudoh, et al. 2010)
I (9-16.2)		The responsible gene is unknown. Classical genetic evidence suggested that the presence of I would have an inhibitory effect on Y	(xiang 2005)
Loci related to yellow-red cocoon color (collectively referred to as O in this study)	C (12-7.2)	The responsible gene is Cameo2, which encodes a transmembrane protein belonging to the CD36 family and is related to the transmembrane transport of lutein. Its coexistence with Y leads to the formation of yellow cocoon.	(Sakudoh, et al. 2010)
	F (6-34.7)	The responsible gene is SCRB15, which encodes a transmembrane protein belonging to the CD36 family and is related to the transmembrane transport of β- carotene. Its coexistence with Y leads to the formation of flesh cocoon.	(Sakudoh, et al. 2013)
	Rc (2-34.8)	The responsible gene is unknown. Classical genetic evidence suggested that its coexistence with Y leads to the formation of rust-colored cocoon.	(xiang 2005)
	Pk (2-?)	The responsible gene is unknown. Classical genetic evidence suggested that its coexistence with Y leads to the formation of pink-colored cocoon.	(xiang 2005)

[truncated: 1 more sheets: Table S11]
